# Supplementary material for: The Overexpression of Peanut (Arachis hypogaea L.) AhALDH2B6 in Soybean Enhances Cold Resistance
Source: Plants (Basel). 2023 Aug 12;12(16):2928. doi: 10.3390/plants12162928 (PMC10459444; doi:10.3390/plants12162928)
Supplement: Supplementary file 1 [file plants-12-02928-s001.zip]

Archive with 1 entries (1 files):
- plants-2555405-supplementary.pdf
